# Supplementary material for: Mitochondrial Variation in Anopheles gambiae and Anopheles coluzzii: Phylogeographic Legacy and Mitonuclear Associations With Metabolic Resistance to Pathogens and Insecticides
Source: Genome Biol Evol. 2024 Sep 3;16(9):evae172. doi: 10.1093/gbe/evae172 (PMC11370803; doi:10.1093/gbe/evae172)
Supplement: evae172_Supplementary_Data [file evae172_supplementary_data.zip]

Archive with 2 entries (2 files):
- Amaya_Romero_etal_SUPPLEMENT_MCF_V2_FINAL.docx
- Amaya_Romero_etal_SUPPLEMENT_TABLES.xlsx
